# Supplementary material for: Assessing Uveitis Risk following Pediatric Down Syndrome Diagnosis: A TriNetX Database Study
Source: Medicina (Kaunas). 2024 Apr 25;60(5):710. doi: 10.3390/medicina60050710 (PMC11123068; doi:10.3390/medicina60050710)
Supplement: Supplementary file 1 [file medicina-60-00710-s001.zip]

Archive with 1 entries (1 files):
- medicina-2961023-supplementary.pdf
